# Supplementary material for: ITGB1-DT Facilitates Lung Adenocarcinoma Progression via Forming a Positive Feedback Loop With ITGB1/Wnt/β-Catenin/MYC
Source: Front Cell Dev Biol. 2021 Mar 4;9:631259. doi: 10.3389/fcell.2021.631259 (PMC7982827; doi:10.3389/fcell.2021.631259)
Supplement: Supplementary file 2 [file Table_1.XLSX]

## Sheet: Sheet1
Supplementary Table 1 Overall survival-associated genes identified from TCGA LUAD dataset.
Gene Symbol	Gene ID	P-Value (Survival os)
DKK1	ENSG00000107984.9	5.83e-08
ERO1L	ENSG00000197930.12	4.17e-07
STEAP1	ENSG00000164647.8	4.94e-07
INPP5J	ENSG00000185133.13	2.27e-06
ANLN	ENSG00000011426.10	2.6e-06
RP11-462L8.1	ENSG00000229656.6	2.97e-06
CASC5	ENSG00000137812.19	3.01e-06
FAM207BP	ENSG00000228797.2	3.23e-06
RP4-803A2.2	ENSG00000239670.1	3.88e-06
S100A10	ENSG00000197747.8	4.88e-06
DYNLL1	ENSG00000088986.10	5.95e-06
UBE2V2	ENSG00000169139.11	7.38e-06
PKMYT1	ENSG00000127564.16	8.73e-06
HMMR	ENSG00000072571.19	8.82e-06
PSMA1	ENSG00000129084.17	8.96e-06
CENPU	ENSG00000151725.11	9.28e-06
TFAP2A	ENSG00000137203.10	9.67e-06
C1QTNF6	ENSG00000133466.13	1.22e-05
PSMC6	ENSG00000100519.11	1.22e-05
MRPL13	ENSG00000172172.7	1.24e-05
KCNF1	ENSG00000162975.4	1.27e-05
INTS7	ENSG00000143493.12	1.33e-05
SSBP1	ENSG00000106028.10	1.39e-05
H2AFZ	ENSG00000164032.11	1.41e-05
RRM2	ENSG00000171848.13	1.52e-05
ESYT3	ENSG00000158220.13	1.52e-05
SNTG2	ENSG00000172554.11	1.6e-05
PFKP	ENSG00000067057.16	1.64e-05
CLEC12B	ENSG00000256660.5	1.68e-05
CCNA2	ENSG00000145386.9	1.72e-05
METTL5	ENSG00000138382.13	2.04e-05
S100A16	ENSG00000188643.10	2.04e-05
RP11-102K13.5	ENSG00000278309.1	2.18e-05
SKA3	ENSG00000165480.15	2.18e-05
FKBP4	ENSG00000004478.7	2.23e-05
PERP	ENSG00000112378.11	2.27e-05
ZC3H12D	ENSG00000178199.13	2.4e-05
SLC2A1	ENSG00000117394.19	2.53e-05
PITX3	ENSG00000107859.9	2.77e-05
CDK1	ENSG00000170312.15	2.79e-05
LDHA	ENSG00000134333.13	2.82e-05
TLE1	ENSG00000196781.13	2.93e-05
KIF18A	ENSG00000121621.6	3.03e-05
GTF3C6	ENSG00000155115.6	3.21e-05
STRIP2	ENSG00000128578.9	3.3e-05
TUBA1C	ENSG00000167553.14	3.63e-05
RUVBL2	ENSG00000183207.12	3.91e-05
FAM83A-AS1	ENSG00000204949.8	3.94e-05
FAM215A	ENSG00000267496.4	3.98e-05
FAM83D	ENSG00000101447.13	4e-05
PWP1	ENSG00000136045.11	4.09e-05
ANKRD65	ENSG00000235098.8	4.1e-05
TRBV12-5	ENSG00000275158.1	4.12e-05
BUB1B	ENSG00000156970.12	4.17e-05
H2AFX	ENSG00000188486.3	4.46e-05
CKS1B	ENSG00000173207.12	4.72e-05
GAS6-AS1	ENSG00000233695.2	4.76e-05
AVEN	ENSG00000169857.7	4.76e-05
DRP2	ENSG00000102385.12	5.29e-05
PLK1	ENSG00000166851.14	5.36e-05
ZNF207	ENSG00000010244.16	5.47e-05
LYPD3	ENSG00000124466.8	5.64e-05
IRX5	ENSG00000176842.14	6.03e-05
SLC25A42	ENSG00000181035.13	6.19e-05
RP11-10A14.5	ENSG00000248538.6	6.2e-05
OIP5	ENSG00000104147.8	6.24e-05
B4GALT1	ENSG00000086062.12	6.34e-05
KLRG1	ENSG00000139187.9	6.37e-05
PTGES3	ENSG00000110958.15	6.68e-05
GNG7	ENSG00000176533.12	6.77e-05
IGFALS	ENSG00000099769.5	7.09e-05
RP11-539E17.5	ENSG00000253258.1	7.14e-05
MTHFD1	ENSG00000100714.15	7.16e-05
EXT1	ENSG00000182197.10	7.2e-05
GNPNAT1	ENSG00000100522.8	7.27e-05
SLC16A3	ENSG00000141526.14	7.48e-05
EIF3M	ENSG00000149100.12	7.79e-05
CCT2	ENSG00000166226.12	7.8e-05
MZT1	ENSG00000204899.5	7.82e-05
BANCR	ENSG00000278910.3	7.83e-05
KREMEN2	ENSG00000131650.13	7.86e-05
TK1	ENSG00000167900.11	8.2e-05
IL1R2	ENSG00000115590.13	8.55e-05
SCML4	ENSG00000146285.13	8.75e-05
HJURP	ENSG00000123485.11	8.84e-05
CCNB1	ENSG00000134057.14	9.06e-05
P2RY8	ENSG00000182162.9	9.31e-05
KRT6C	ENSG00000170465.9	9.39e-05
DEPDC1B	ENSG00000035499.12	9.42e-05
ABCC6P2	ENSG00000255277.3	9.45e-05
BTK	ENSG00000010671.15	9.46e-05
PSMD10P2	ENSG00000226652.3	9.48e-05
PRMT8	ENSG00000111218.11	9.52e-05
DNAJB4	ENSG00000162616.8	9.65e-05
NEIL3	ENSG00000109674.3	9.67e-05
TMEM125	ENSG00000179178.10	9.69e-05
CKAP4	ENSG00000136026.13	9.79e-05
CCR2	ENSG00000121807.5	0.0001
ECT2	ENSG00000114346.13	0.000102
TACC3	ENSG00000013810.18	0.000103
